# Supplementary material for: Light Microclimate-Driven Changes at Transcriptional Level in Photosynthetic Grape Berry Tissues
Source: Plants (Basel). 2021 Aug 25;10(9):1769. doi: 10.3390/plants10091769 (PMC8465639; doi:10.3390/plants10091769)
Supplement: Supplementary file 1 [file plants-10-01769-s001.zip]

Archive with 1 entries (1 files):
- plants-1294616-supplementary.pdf
